# Supplementary material for: Epithelial and Stromal Characteristics of Primary Tumors Predict the Bone Metastatic Subtype of Prostate Cancer and Patient Survival after Androgen-Deprivation Therapy
Source: Cancers (Basel). 2022 Oct 23;14(21):5195. doi: 10.3390/cancers14215195 (PMC9659192; doi:10.3390/cancers14215195)
Supplement: Supplementary file 1 [file cancers-14-05195-s001.zip]

Archive with 1 entries (1 files):
- cancers-1966124-supplementary.pdf
